# Supplementary material for: Structure of a tetrameric photosystem I from a glaucophyte alga Cyanophora paradoxa
Source: Nat Commun. 2022 Mar 30;13:1679. doi: 10.1038/s41467-022-29303-7 (PMC8967866; doi:10.1038/s41467-022-29303-7)
Supplement: Supplementary file 4 — Source Data [file 41467_2022_29303_MOESM4_ESM.xlsx]

## Sheet: Figure S1b
Figure S1b
